# Supplementary material for: CEP41‐mediated ciliary tubulin glutamylation drives angiogenesis through AURKA‐dependent deciliation
Source: EMBO Rep. 2019 Dec 29;21(2):e48290. doi: 10.15252/embr.201948290 (PMC7001496; doi:10.15252/embr.201948290)
Supplement: Supplementary file 3 — Movie EV1 [file EMBR-21-e48290-s003.zip]

Archive with 3 entries (2 files):
- MovieEV1/
- MovieEV1/MovieEV1.mov
- MovieEV1/MovieEV1_legend.docx
