# Supplementary material for: CEP41‐mediated ciliary tubulin glutamylation drives angiogenesis through AURKA‐dependent deciliation
Source: EMBO Rep. 2019 Dec 29;21(2):e48290. doi: 10.15252/embr.201948290 (PMC7001496; doi:10.15252/embr.201948290)
Supplement: Supplementary file 7 — Source Data for Appendix [file EMBR-21-e48290-s010.zip]

Archive with 7 entries (6 files):
- Source_data_App_Fig_S1.pdf
- Source_data_App_Fig_S2.pdf
- Source_data_App_Fig_S7.pdf
- __MACOSX/
- __MACOSX/._Source_data_App_Fig_S1.pdf
- __MACOSX/._Source_data_App_Fig_S2.pdf
- __MACOSX/._Source_data_App_Fig_S7.pdf
