# Supplementary material for: CEP41‐mediated ciliary tubulin glutamylation drives angiogenesis through AURKA‐dependent deciliation
Source: EMBO Rep. 2019 Dec 29;21(2):e48290. doi: 10.15252/embr.201948290 (PMC7001496; doi:10.15252/embr.201948290)
Supplement: Supplementary file 9 — Source Data for Figure 6 [file EMBR-21-e48290-s007.zip]

Archive with 5 entries (4 files):
- Source_data_(6C)-1.pdf
- Source_data_(6D).pdf
- __MACOSX/
- __MACOSX/._Source_data_(6C)-1.pdf
- __MACOSX/._Source_data_(6D).pdf
